# Supplementary material for: Investigating acoustic numerosity illusions in professional musicians
Source: Psychon Bull Rev. 2024 Apr 10;31(6):2611–20. doi: 10.3758/s13423-024-02496-2 (PMC11680625; doi:10.3758/s13423-024-02496-2)
Supplement: Supplementary file 2 — Supplementary file2 (ZIP 8.71 mb) [file 13423_2024_2496_MOESM2_ESM.zip]

Archive with 17 entries (14 files):
- Example of auditory files/
- Example of auditory files/16vs16 control Trial, random distribution of piano and trombone notes.wav
- __MACOSX/
- __MACOSX/Example of auditory files/
- __MACOSX/Example of auditory files/._16vs16 control Trial, random distribution of piano and trombone notes.wav
- Example of auditory files/16vs16 illusory Trial, Piano one cluster, version A.wav
- __MACOSX/Example of auditory files/._16vs16 illusory Trial, Piano one cluster, version A.wav
- Example of auditory files/16vs16 Illusory Trial, Piano one cluster, version B.wav
- __MACOSX/Example of auditory files/._16vs16 Illusory Trial, Piano one cluster, version B.wav
- Example of auditory files/16vs16 Illusory Trial, Piano one cluster, version C.wav
- __MACOSX/Example of auditory files/._16vs16 Illusory Trial, Piano one cluster, version C.wav
- Example of auditory files/16vs16 Illusory Trial, Trombone one cluster, version A.wav
- __MACOSX/Example of auditory files/._16vs16 Illusory Trial, Trombone one cluster, version A.wav
- Example of auditory files/16vs16 Illusory Trial, Trombone one cluster, version B.wav
- __MACOSX/Example of auditory files/._16vs16 Illusory Trial, Trombone one cluster, version B.wav
- Example of auditory files/16vs16 Illusory Trial, Trombone one cluster, version C.wav
- __MACOSX/Example of auditory files/._16vs16 Illusory Trial, Trombone one cluster, version C.wav
